# Supplementary material for: Differential Radiomodulatory Effects of Sodium Aminodihydrophthalazinedione (Tameron®) on Normal and Cancer Cells Cultures: Antioxidant Activity, DNA Damage Response, and Transcriptomic Profiling
Source: Int J Mol Sci. 2026 Jun 10;27(12):5272. doi: 10.3390/ijms27125272 (PMC13299281; doi:10.3390/ijms27125272)
Supplement: Supplementary file 1 [file ijms-27-05272-s001.zip]

Archive with 1 entries (1 files):
- ijms-4291986-supplementary.pdf
